# Supplementary material for: Potato Virus Y NIb Multifunctional Protein Suppresses Antiviral Defense by Interacting with Several Protein Components of the RNA Silencing Pathway
Source: Int J Mol Sci. 2026 Jan 25;27(3):1208. doi: 10.3390/ijms27031208 (PMC12898360; doi:10.3390/ijms27031208)
Supplement: Supplementary file 1 [file ijms-27-01208-s001.zip]

Archive with 2 entries (2 files):
- ijms-4105122-supplementary figures.pdf
- ijms-4105122-supplementary table.pdf
